# Supplementary material for: Re-assessment of the taxonomy of Antarctic mushrooms from King George Island, Antarctica
Source: MycoKeys. 2026 May 18;132:215–44. doi: 10.3897/mycokeys.132.191126 (PMC13202225; doi:10.3897/mycokeys.132.191126)
Supplement: XML Treatment for Arrhenia antarctica [file mycokeys.132.191126-treatment1.xml]

<!DOCTYPE tp:taxon-treatment
  PUBLIC "-//TaxonX//DTD Taxonomic Treatment Publishing DTD v0 20100105//EN" "tax-treatment-NSO.dtd">
<tp:taxon-treatment xmlns:tp="http://www.plazi.org/taxpub"><tp:treatment-meta><kwd-group><label>Taxon classification</label><kwd>
                <named-content content-type="kingdom">Fungi</named-content>
              </kwd><kwd>
                <named-content content-type="order">Agaricales</named-content>
              </kwd><kwd>
                <named-content content-type="family">Hygrophoraceae</named-content>
              </kwd></kwd-group><mixed-citation publication-type="journal"><person-group><name><surname>Kim</surname><given-names>Ji Seon</given-names></name><name><surname>Choi</surname><given-names>Jiyun</given-names></name><name><surname>Choi</surname><given-names>Min-Soo</given-names></name><name><surname>Kim</surname><given-names>Kyung Mo</given-names></name><name><surname>So</surname><given-names>Jae Eun</given-names></name><name><surname>Joo</surname><given-names>Youngsung</given-names></name><name><surname>Cabrera-Pardo</surname><given-names>Jaime R.</given-names></name><name><surname>Lim</surname><given-names>Young Woon</given-names></name></person-group><article-title>Re-assessment of the taxonomy of Antarctic mushrooms from King George Island, Antarctica</article-title><source>MycoKeys</source><day>18</day><month>05</month><year>2026</year><volume>132</volume><fpage>215</fpage><lpage>244</lpage><pub-id pub-id-type="doi">10.3897/mycokeys.132.191126</pub-id></mixed-citation></tp:treatment-meta><tp:nomenclature><tp:taxon-name><object-id xmlns:xlink="http://www.w3.org/1999/xlink" content-type="arpha" xlink:type="simple">46987571-564F-57DD-B7F8-A9EBDD774E39</object-id>
                    		<tp:taxon-name-part taxon-name-part-type="genus" reg="Arrhenia">Arrhenia</tp:taxon-name-part> <tp:taxon-name-part taxon-name-part-type="species" reg="antarctica">antarctica</tp:taxon-name-part>
                    	</tp:taxon-name><tp:taxon-authority>(Singer) Redhead, Lutzoni, Moncalvo &amp; Vilgalys, Mycotaxon 83: 46 (2002)</tp:taxon-authority><xref ref-type="fig" rid="F1">Fig. 1B</xref></tp:nomenclature><tp:treatment-sec sec-type="Description"><title>Description.</title><p><bold><italic>Pileus</italic></bold> 4–60 mm diameter, at first convex, becoming applanate, with slightly depressed (umbo) at the center, with a flaring margin, surface glabrous, hygrophanous, light brown (7D8) to reddish brown (8E3) when young in moisture, yellowish brown (5F8) to dark brown (7F4) when mature in moisture, orange gray (6B2) to brownish orange (6C4) or brownish gray (6C2) when dry. <bold><italic>Lamellae</italic></bold> subdistant to close, deeply decurrent, 12–47 lamellae with 1–5 lamellulae, irregularly forked, concolorous with the pileus. <bold><italic>Stipe</italic></bold> 4–37 × 2–7 mm, cylindric, concolorous with lamellae, central, solid. <bold><italic>Context</italic></bold> concolorous with stipe (but pallid).</p><p><bold><italic>Basidiospores</italic></bold> 5.5–9.5 × 4–6.5 μm, Lm × Wm = 7.39 × 5.02 μm, Q = 1.00–2.03, Qm = 1.45, ellipsoid, oblong to obovoid, some variation in shape. <bold><italic>Basidia</italic></bold> 25–35.6(–37.4) × 5.5–10.6 μm, mostly 4-spored with sometimes 2-spored, cylindrical to clavate. <bold><italic>Cystidia</italic></bold> absent. <bold><italic>Pileipellis</italic></bold> a cutis of parallel and thin-walled hyphae, 3.0–15.3 μm wide, hyaline to brownish, with incrusted brown pigment. <bold><italic>Stipipellis</italic></bold> a cutis of parallel and thin-walled hyphae, 3.2–17.6 μm wide, hyaline to brownish, substantially with fine incrusted brown pigment. <bold><italic>Clamp connections</italic></bold> present in all tissues.</p></tp:treatment-sec><tp:treatment-sec sec-type="Ecology"><title>Ecology.</title><p>Solitary, gregarious or caespitose on various moss (such as <italic><tp:taxon-name><tp:taxon-name-part taxon-name-part-type="genus" reg="Bryum">Bryum</tp:taxon-name-part> <tp:taxon-name-part taxon-name-part-type="species" reg="pseudotriquetrum">pseudotriquetrum</tp:taxon-name-part></tp:taxon-name></italic>, <italic><tp:taxon-name><tp:taxon-name-part taxon-name-part-type="genus" reg="Sanionia">Sanionia</tp:taxon-name-part> <tp:taxon-name-part taxon-name-part-type="species" reg="uncinata">uncinata</tp:taxon-name-part></tp:taxon-name></italic>, and <italic><tp:taxon-name><tp:taxon-name-part taxon-name-part-type="genus" reg="Syntrichia">Syntrichia</tp:taxon-name-part> <tp:taxon-name-part taxon-name-part-type="species" reg="filaris">filaris</tp:taxon-name-part></tp:taxon-name></italic>), often attached to living moss (<italic><tp:taxon-name><tp:taxon-name-part taxon-name-part-type="genus" reg="Sanionia">Sanionia</tp:taxon-name-part> <tp:taxon-name-part taxon-name-part-type="species" reg="uncinata">uncinata</tp:taxon-name-part></tp:taxon-name></italic>) with white mycelial tomentum, most abundant in late January or February in Antarctica.</p></tp:treatment-sec><tp:treatment-sec sec-type="Specimens examined"><title>Specimens examined.</title><p>See Suppl. material <xref ref-type="supplementary-material" rid="S1">1</xref>.</p></tp:treatment-sec><tp:treatment-sec sec-type="Notes"><title>Notes.</title><p>This species was first described from Antarctica by <xref ref-type="bibr" rid="B75">Singer (1956)</xref> and has since been repeatedly recorded from vegetation covered regions of the continent, including King George Island (<xref ref-type="bibr" rid="B11">Bertazzo-Silva and Putzke 2025</xref>; <xref ref-type="bibr" rid="B13">Bertazzo-Silva et al. 2025c</xref>). Previous studies have demonstrated that this species exhibits high morphological plasticity in size and color, and substrate association (grasses, mosses, lichens, etc.) (<xref ref-type="bibr" rid="B13">Bertazzo-Silva et al. 2025c</xref>). This diversity highlights the species’ adaptability to the harsh environmental conditions of Antarctica. Newly collected specimens in this study indicate that the lamellae are concolorous with the pileus, without becoming noticeably pallescent, and all other characters closely correspond to Singer’s original description (<xref ref-type="bibr" rid="B75">Singer 1956</xref>).</p></tp:treatment-sec><tp:treatment-sec><!--Section generated to contain objects referenced in tp:taxon-treatment.--><fig id="F1" position="float" orientation="portrait"><object-id xmlns:xlink="http://www.w3.org/1999/xlink" content-type="doi" xlink:type="simple">10.3897/mycokeys.132.191126.figure1</object-id><object-id xmlns:xlink="http://www.w3.org/1999/xlink" content-type="arpha" xlink:type="simple">02EEB1B8-7544-5AA8-AE8A-94FCBFBEE0E3</object-id><label>Figure 1.</label><caption><p>Phylogenetic tree, species delimitation results, and morphological characterization of Antarctic <italic><tp:taxon-name><tp:taxon-name-part taxon-name-part-type="genus" reg="Arrhenia">Arrhenia</tp:taxon-name-part> <tp:taxon-name-part taxon-name-part-type="species" reg="antarctica">antarctica</tp:taxon-name-part></tp:taxon-name></italic>. <bold>A</bold>. Maximum likelihood phylogenetic tree of <italic><tp:taxon-name><tp:taxon-name-part taxon-name-part-type="genus" reg="Arrhenia">Arrhenia</tp:taxon-name-part></tp:taxon-name></italic> based on <abbrev xmlns:xlink="http://www.w3.org/1999/xlink" xlink:title="internal transcribed spacer" xlink:type="simple">ITS</abbrev> and <abbrev xmlns:xlink="http://www.w3.org/1999/xlink" xlink:title="large subunit" xlink:type="simple">LSU</abbrev> sequences. Colored bars adjacent to the phylogeny represent putative species boundaries determined by <abbrev xmlns:xlink="http://www.w3.org/1999/xlink" xlink:title="Automatic Barcode Gap Discovery" xlink:type="simple">ABGD</abbrev>, <abbrev xmlns:xlink="http://www.w3.org/1999/xlink" xlink:title="General Mixed Yule Coalescent" xlink:type="simple">GMYC</abbrev>, and <abbrev xmlns:xlink="http://www.w3.org/1999/xlink" xlink:title="Poisson Tree Processes" xlink:type="simple">PTP</abbrev> analyses. Bootstrap support values over 70 are shown at nodes; <bold>B</bold>. Morphological characters of Antarctic <italic><tp:taxon-name><tp:taxon-name-part taxon-name-part-type="genus" reg="Arrhenia">Arrhenia</tp:taxon-name-part> <tp:taxon-name-part taxon-name-part-type="species" reg="antarctica">antarctica</tp:taxon-name-part></tp:taxon-name></italic> with field photographs of basidiomata and line drawings of microscopic structures. Abbreviations are as follows: sp = basidiospores, bs = basidia, pp = pileipellis. Scale bars: 1 cm (basidiomata); 10 μm (sp); 20 μm (bs, pp).</p></caption><graphic xmlns:xlink="http://www.w3.org/1999/xlink" xlink:href="mycokeys-132-215-g001.jpg" id="oo_1650056.jpg" position="float" orientation="portrait" xlink:type="simple"><uri content-type="original_file" xlink:type="simple">https://binary.pensoft.net/fig/1650056</uri></graphic></fig><supplementary-material xmlns:xlink="http://www.w3.org/1999/xlink" id="S1" position="float" orientation="portrait" xlink:type="simple"><object-id content-type="doi" xlink:type="simple">10.3897/mycokeys.132.191126.suppl1</object-id><object-id content-type="arpha" xlink:type="simple">ACE658AF-1B84-59A7-B68C-A2CA1429FDA8</object-id><label>Supplementary material 1</label><caption><p>Collection information of specimens used in this study</p></caption><statement content-type="dataType"><label>Data type</label><p>xlsx</p></statement><media xlink:href="mycokeys-132-215-s001.xlsx" mimetype="application" mime-subtype="vnd.openxmlformats-officedocument.spreadsheetml.sheet" position="float" orientation="portrait" id="oo_1650063.xlsx" xlink:type="simple"><uri content-type="original_file" xlink:type="simple">https://binary.pensoft.net/file/1650063</uri></media><permissions><license xlink:type="simple"><license-p>This dataset is made available under the Open Database License (<ext-link ext-link-type="uri" xlink:href="http://opendatacommons.org/licenses/odbl/1.0/" xlink:type="simple">http://opendatacommons.org/licenses/odbl/1.0/</ext-link>). The Open Database License (ODbL) is a license agreement intended to allow users to freely share, modify, and use this Dataset while maintaining this same freedom for others, provided that the original source and author(s) are credited.</license-p></license></permissions><attrib specific-use="authors"> Ji Seon Kim, Jiyun Choi, Min-Soo Choi, Kyung Mo Kim, Jae Eun So, Youngsung Joo, Jaime R. Cabrera-Pardo, Young Woon Lim</attrib></supplementary-material></tp:treatment-sec><ref-list><ref id="B75"><mixed-citation xmlns:xlink="http://www.w3.org/1999/xlink" xlink:type="simple">Singer R (1956) A fungus collected in the Antarctic. Sydowia-Beihefte 1: 16–23.</mixed-citation></ref><ref id="B11"><mixed-citation xmlns:xlink="http://www.w3.org/1999/xlink" xlink:type="simple">Bertazzo-Silva FA, Putzke J (2025) <italic><tp:taxon-name><tp:taxon-name-part taxon-name-part-type="order">Agaricales</tp:taxon-name-part></tp:taxon-name></italic> from Antarctica: Diversity of basidiomata, research challenges, and future perspectives in polar environments. Fungal Biology Reviews 54: 100458. <ext-link xlink:href="10.1016/j.fbr.2025.100458" ext-link-type="doi" xlink:type="simple">https://doi.org/10.1016/j.fbr.2025.100458</ext-link></mixed-citation></ref><ref id="B13"><mixed-citation xmlns:xlink="http://www.w3.org/1999/xlink" xlink:type="simple">Bertazzo-Silva FA, Putzke J, Meira JL, Putzke MTL, Schaefer CEGR (2025c) Morphological Plasticity and Abundance Patterns of <italic><tp:taxon-name><tp:taxon-name-part taxon-name-part-type="genus">Arrhenia</tp:taxon-name-part> <tp:taxon-name-part taxon-name-part-type="species">antarctica</tp:taxon-name-part></tp:taxon-name></italic> in the South Shetland Islands: Implications for Fungal Ecology in a Warming Antarctica. Diversity 17: 489. <ext-link xlink:href="10.3390/d17070489" ext-link-type="doi" xlink:type="simple">https://doi.org/10.3390/d17070489</ext-link></mixed-citation></ref></ref-list></tp:taxon-treatment>
