# Supplementary material for: Re-assessment of the taxonomy of Antarctic mushrooms from King George Island, Antarctica
Source: MycoKeys. 2026 May 18;132:215–44. doi: 10.3897/mycokeys.132.191126 (PMC13202225; doi:10.3897/mycokeys.132.191126)
Supplement: XML Treatment for Galerina fallax [file mycokeys.132.191126-treatment2.xml]

<!DOCTYPE tp:taxon-treatment
  PUBLIC "-//TaxonX//DTD Taxonomic Treatment Publishing DTD v0 20100105//EN" "tax-treatment-NSO.dtd">
<tp:taxon-treatment xmlns:tp="http://www.plazi.org/taxpub"><tp:treatment-meta><kwd-group><label>Taxon classification</label><kwd>
                <named-content content-type="kingdom">Fungi</named-content>
              </kwd><kwd>
                <named-content content-type="order">Agaricales</named-content>
              </kwd><kwd>
                <named-content content-type="family">Hymenogastraceae</named-content>
              </kwd></kwd-group><mixed-citation publication-type="journal"><person-group><name><surname>Kim</surname><given-names>Ji Seon</given-names></name><name><surname>Choi</surname><given-names>Jiyun</given-names></name><name><surname>Choi</surname><given-names>Min-Soo</given-names></name><name><surname>Kim</surname><given-names>Kyung Mo</given-names></name><name><surname>So</surname><given-names>Jae Eun</given-names></name><name><surname>Joo</surname><given-names>Youngsung</given-names></name><name><surname>Cabrera-Pardo</surname><given-names>Jaime R.</given-names></name><name><surname>Lim</surname><given-names>Young Woon</given-names></name></person-group><article-title>Re-assessment of the taxonomy of Antarctic mushrooms from King George Island, Antarctica</article-title><source>MycoKeys</source><day>18</day><month>05</month><year>2026</year><volume>132</volume><fpage>215</fpage><lpage>244</lpage><pub-id pub-id-type="doi">10.3897/mycokeys.132.191126</pub-id></mixed-citation></tp:treatment-meta><tp:nomenclature><tp:taxon-name><object-id xmlns:xlink="http://www.w3.org/1999/xlink" content-type="arpha" xlink:type="simple">33CF0304-D8FE-589E-8E50-9C709F22D47E</object-id><tp:taxon-name-part taxon-name-part-type="genus" reg="Galerina">Galerina</tp:taxon-name-part> <tp:taxon-name-part taxon-name-part-type="species" reg="fallax">fallax</tp:taxon-name-part></tp:taxon-name><tp:taxon-authority>A.H. Sm. &amp; Singer, Mycologia 47: 561 (1955)</tp:taxon-authority><xref ref-type="fig" rid="F6">Fig. 6</xref></tp:nomenclature><tp:treatment-sec sec-type="Description"><title>Description.</title><p><bold><italic>Pileus</italic></bold> 3–20 mm diam, at first conic, hemispherical to spherical, becoming convex, with a flaring margin, surface glabrous, hygrophanous, reddish orange (7A8) to reddish orange (7C8) when moisture, fading to light brown (6D8) to light brown (7D8) in drying, crenate, and at first the disc with translucent striate. <bold><italic>Lamellae</italic></bold> distant to subdistant, decurrent, almost concolorous with pileus, a little bit lighter, grayish orange (6B4) to deep orange (6A8) when moisture, light orange (6A5) to orange (6A6). <bold><italic>Stipe</italic></bold> 3–30 × 1–5 mm, cylindrical or tapering upwards, brownish orange (6C6) to brownish orange (6C8) when moisture, light orange (6A4) to orange (6A6) when dry, entirely fibrillose with white fibrils. <bold><italic>Veil</italic></bold> not developed.</p><fig id="F6" position="float" orientation="portrait"><object-id xmlns:xlink="http://www.w3.org/1999/xlink" content-type="doi" xlink:type="simple">10.3897/mycokeys.132.191126.figure6</object-id><object-id xmlns:xlink="http://www.w3.org/1999/xlink" content-type="arpha" xlink:type="simple">52122335-D108-57E6-9CED-B727DAE697D4</object-id><label>Figure 6.</label><caption><p>Morphological characters of Antarctic <italic><tp:taxon-name><tp:taxon-name-part taxon-name-part-type="genus" reg="Galerina">Galerina</tp:taxon-name-part> <tp:taxon-name-part taxon-name-part-type="species" reg="fallax">fallax</tp:taxon-name-part></tp:taxon-name></italic>. The top section presents field photographs of the basidiomata, while the bottom section presents line drawings of microscopic structures. Abbreviations are as follows: sp = basidiospores, bs = basidia, ch = cheilocystidia, ca = caulocystidia, pp = pileipellis. Scale bars: 1 cm (basidiomata), 10 μm (sp); 20 μm (bs, ca, ch, pp).</p></caption><graphic xmlns:xlink="http://www.w3.org/1999/xlink" xlink:href="mycokeys-132-215-g006.jpg" id="oo_1650061.jpg" position="float" orientation="portrait" xlink:type="simple"><uri content-type="original_file" xlink:type="simple">https://binary.pensoft.net/fig/1650061</uri></graphic></fig><p><bold><italic>Basidiospores</italic></bold> (7.9–)8.3–10(–10.3) × (5.3–)5.5–6.3(–6.6) μm, Lm × Wm = 9.17 × 5.87 μm, Q = 1.4–1.76, Qm = 1.57, amygdaliform with acute apex in side view, ovoid in frontal view, thick-walled, yellowish-brown, with one large oil drop. <bold><italic>Basidia</italic></bold> (26–)28–34(–36) × 8–10 μm, (narrowly) clavate, 4–spored, hyaline, sometimes yellowish-brown in KOH. <bold><italic>Pleurocystidia</italic></bold> absent. <bold><italic>Cheilocystidia</italic></bold> 25.3–41 × 6.8–9.3 μm, (narrowly) lageniform to urticiform, with obtuse apex, thin-walled, hyaline in KOH. <bold><italic>Pileipellis</italic></bold> a cutis, terminal hyphae 5–11.5 μm wide, intertwined, thin-walled, hyaline in KOH, with yellowish brown incrusting pigment. <bold><italic>Caulocystidia</italic></bold> 18.4–58.8 × 4–9.1 μm, cylindrical to clavate, with subcapitate apex, mostly at the apex of the stipe, thin-walled, hyaline in KOH. <bold><italic>Stipitipellis</italic></bold> a cutis of parallel and thin-walled hyphae, 3–11.6 μm wide, hyaline in KOH. <bold><italic>Clamp connections</italic></bold> present in all tissues.</p></tp:treatment-sec><tp:treatment-sec sec-type="Ecology"><title>Ecology.</title><p>Gregarious on moss. The basidiomata were found to emerge from living portions of the moss tissue, especially associated with brownish part of the mat.</p></tp:treatment-sec><tp:treatment-sec sec-type="Specimens examined"><title>Specimens examined.</title><p>See Suppl. material <xref ref-type="supplementary-material" rid="S1">1</xref>.</p></tp:treatment-sec><tp:treatment-sec sec-type="Notes"><title>Notes.</title><p>Compared with the original description of <italic><tp:taxon-name><tp:taxon-name-part taxon-name-part-type="genus" reg="Galerina">G.</tp:taxon-name-part> <tp:taxon-name-part taxon-name-part-type="species" reg="fallax">fallax</tp:taxon-name-part></tp:taxon-name></italic>, Antarctic specimens of <italic><tp:taxon-name><tp:taxon-name-part taxon-name-part-type="genus" reg="Galerina">G.</tp:taxon-name-part> <tp:taxon-name-part taxon-name-part-type="species" reg="fallax">fallax</tp:taxon-name-part></tp:taxon-name></italic> exhibit a slightly larger pileus (up to 20 mm vs. 5–10(–15) mm), larger basidia (28–34 × 8–10 μm vs. 17–20 × 6–7 μm), and cheilocystidia with a broader size range (25–41 × 6.8–9.3 μm vs. 24–35 × 6–9 μm) (<xref ref-type="bibr" rid="B77">Smith and Singer 1964</xref>; <xref ref-type="bibr" rid="B28">Groves 1965</xref>). Additionally, algal cells were observed entangled around the stipitipellis, and moss tissue was frequently found adhered to the basidiomata (data not shown). <xref ref-type="bibr" rid="B66">Putzke and Pereira (1996)</xref> proposed that <italic><tp:taxon-name><tp:taxon-name-part taxon-name-part-type="genus" reg="Galerina">G.</tp:taxon-name-part> <tp:taxon-name-part taxon-name-part-type="species" reg="fallax">fallax</tp:taxon-name-part></tp:taxon-name></italic> and <italic><tp:taxon-name><tp:taxon-name-part taxon-name-part-type="genus" reg="Galerina">G.</tp:taxon-name-part> <tp:taxon-name-part taxon-name-part-type="species" reg="perrara">perrara</tp:taxon-name-part></tp:taxon-name></italic> (proposed as a new species with Antarctic specimens) are conspecific and differ only in pileus size (&lt;5 mm in the latter) (<xref ref-type="bibr" rid="B66">Putzke and Pereira 1996</xref>). Our observations support this interpretation, although Antarctic specimens consistently have a larger pileus.</p></tp:treatment-sec><tp:treatment-sec><!--Section generated to contain objects referenced in tp:taxon-treatment.--><supplementary-material xmlns:xlink="http://www.w3.org/1999/xlink" id="S1" position="float" orientation="portrait" xlink:type="simple"><object-id content-type="doi" xlink:type="simple">10.3897/mycokeys.132.191126.suppl1</object-id><object-id content-type="arpha" xlink:type="simple">ACE658AF-1B84-59A7-B68C-A2CA1429FDA8</object-id><label>Supplementary material 1</label><caption><p>Collection information of specimens used in this study</p></caption><statement content-type="dataType"><label>Data type</label><p>xlsx</p></statement><media xlink:href="mycokeys-132-215-s001.xlsx" mimetype="application" mime-subtype="vnd.openxmlformats-officedocument.spreadsheetml.sheet" position="float" orientation="portrait" id="oo_1650063.xlsx" xlink:type="simple"><uri content-type="original_file" xlink:type="simple">https://binary.pensoft.net/file/1650063</uri></media><permissions><license xlink:type="simple"><license-p>This dataset is made available under the Open Database License (<ext-link ext-link-type="uri" xlink:href="http://opendatacommons.org/licenses/odbl/1.0/" xlink:type="simple">http://opendatacommons.org/licenses/odbl/1.0/</ext-link>). The Open Database License (ODbL) is a license agreement intended to allow users to freely share, modify, and use this Dataset while maintaining this same freedom for others, provided that the original source and author(s) are credited.</license-p></license></permissions><attrib specific-use="authors"> Ji Seon Kim, Jiyun Choi, Min-Soo Choi, Kyung Mo Kim, Jae Eun So, Youngsung Joo, Jaime R. Cabrera-Pardo, Young Woon Lim</attrib></supplementary-material></tp:treatment-sec><ref-list><ref id="B77"><mixed-citation xmlns:xlink="http://www.w3.org/1999/xlink" xlink:type="simple">Smith AH, Singer R (1964) A monograph on the genus <italic><tp:taxon-name><tp:taxon-name-part taxon-name-part-type="genus">Galerina</tp:taxon-name-part></tp:taxon-name></italic> Earle. Hafner Publishing Company, New York.</mixed-citation></ref><ref id="B28"><mixed-citation xmlns:xlink="http://www.w3.org/1999/xlink" xlink:type="simple">Groves JW (1965) A Monograph of the Genus <italic><tp:taxon-name><tp:taxon-name-part taxon-name-part-type="genus">Galerina</tp:taxon-name-part></tp:taxon-name></italic> Earle. Hafner Publishing Company: New York. <ext-link xlink:href="10.2307/3756754" ext-link-type="doi" xlink:type="simple">https://doi.org/10.2307/3756754</ext-link></mixed-citation></ref><ref id="B66"><mixed-citation xmlns:xlink="http://www.w3.org/1999/xlink" xlink:type="simple">Putzke J, Pereira A (1996) Macroscopic fungi from the South Shetland Islands, Antarctica. Revista Série Científica del INACH, Santiago-Chile 46: 31–39. <ext-link xlink:href="10.31789/pab.v3n1.010" ext-link-type="doi" xlink:type="simple">https://doi.org/10.31789/pab.v3n1.010</ext-link></mixed-citation></ref></ref-list></tp:taxon-treatment>
