# Supplementary material for: Re-assessment of the taxonomy of Antarctic mushrooms from King George Island, Antarctica
Source: MycoKeys. 2026 May 18;132:215–44. doi: 10.3897/mycokeys.132.191126 (PMC13202225; doi:10.3897/mycokeys.132.191126)
Supplement: XML Treatment for Galerina venenata [file mycokeys.132.191126-treatment3.xml]

<!DOCTYPE tp:taxon-treatment
  PUBLIC "-//TaxonX//DTD Taxonomic Treatment Publishing DTD v0 20100105//EN" "tax-treatment-NSO.dtd">
<tp:taxon-treatment xmlns:tp="http://www.plazi.org/taxpub"><tp:treatment-meta><kwd-group><label>Taxon classification</label><kwd>
                <named-content content-type="kingdom">Fungi</named-content>
              </kwd><kwd>
                <named-content content-type="order">Agaricales</named-content>
              </kwd><kwd>
                <named-content content-type="family">Hymenogastraceae</named-content>
              </kwd></kwd-group><mixed-citation publication-type="journal"><person-group><name><surname>Kim</surname><given-names>Ji Seon</given-names></name><name><surname>Choi</surname><given-names>Jiyun</given-names></name><name><surname>Choi</surname><given-names>Min-Soo</given-names></name><name><surname>Kim</surname><given-names>Kyung Mo</given-names></name><name><surname>So</surname><given-names>Jae Eun</given-names></name><name><surname>Joo</surname><given-names>Youngsung</given-names></name><name><surname>Cabrera-Pardo</surname><given-names>Jaime R.</given-names></name><name><surname>Lim</surname><given-names>Young Woon</given-names></name></person-group><article-title>Re-assessment of the taxonomy of Antarctic mushrooms from King George Island, Antarctica</article-title><source>MycoKeys</source><day>18</day><month>05</month><year>2026</year><volume>132</volume><fpage>215</fpage><lpage>244</lpage><pub-id pub-id-type="doi">10.3897/mycokeys.132.191126</pub-id></mixed-citation></tp:treatment-meta><tp:nomenclature><tp:taxon-name><object-id xmlns:xlink="http://www.w3.org/1999/xlink" content-type="arpha" xlink:type="simple">C75F36AE-FFD2-5300-8DA8-7985E9A1563A</object-id><tp:taxon-name-part taxon-name-part-type="genus" reg="Galerina">Galerina</tp:taxon-name-part> <tp:taxon-name-part taxon-name-part-type="species" reg="venenata">venenata</tp:taxon-name-part></tp:taxon-name><tp:taxon-authority> A.H. Sm., Mycologia 45: 922 (1953)</tp:taxon-authority><xref ref-type="fig" rid="F7">Fig. 7</xref></tp:nomenclature><tp:treatment-sec sec-type="Synonym"><title>Synonym.</title><p><italic><tp:taxon-name><tp:taxon-name-part taxon-name-part-type="genus" reg="Galerina">Galerina</tp:taxon-name-part> <tp:taxon-name-part taxon-name-part-type="species" reg="pseudomycenopsis">pseudomycenopsis</tp:taxon-name-part></tp:taxon-name></italic> Pilát, Friesia 5 (1): 19 (1954).</p></tp:treatment-sec><tp:treatment-sec sec-type="Description"><title>Description.</title><p><bold><italic>Pileus</italic></bold> 2.5–30 mm diam, at first hemispherical, convex to broadly conical, finally expanding to applanate, with slightly depressed (umbo) at the center, surface glabrous, hygrophanous brownish orange (7C8) to brown (7E8) when moisture, orange (6A6) to light brown (6D8) when dry, crenate. <bold><italic>Lamellae</italic></bold> distant, broadly adnexed, grayish orange (6B3) to pastel red (7A4) when moisture, light orange (6A4) to brownish orange (6C4) when dry. <bold><italic>Stipe</italic></bold> 3–52 × 1.5–5 mm, cylindrical, central, white (7A1) to gray (7B1) when moist, orange-white (6A2) to light orange (6A4) when dry, entirely fibrillose with white fibrils, with a white basal mycelium. <bold><italic>Veil</italic></bold> well developed in mature specimens.</p><fig id="F7" position="float" orientation="portrait"><object-id xmlns:xlink="http://www.w3.org/1999/xlink" content-type="doi" xlink:type="simple">10.3897/mycokeys.132.191126.figure7</object-id><object-id xmlns:xlink="http://www.w3.org/1999/xlink" content-type="arpha" xlink:type="simple">F8A5AD86-BBCB-532C-B058-158D825C5F46</object-id><label>Figure 7.</label><caption><p>Morphological characters of Antarctic <italic><tp:taxon-name><tp:taxon-name-part taxon-name-part-type="genus" reg="Galerina">Galerina</tp:taxon-name-part> <tp:taxon-name-part taxon-name-part-type="species" reg="venenata">venenata</tp:taxon-name-part></tp:taxon-name></italic>. The top section presents field photographs of the basidiomata, while the bottom section presents line drawings of microscopic structures. Abbreviations are as follows: sp = basidiospores, bs = basidia, ch = cheilocystidia, ca = caulocystidia, pp = pileipellis. Scale bars: 1 cm (basidiomata); 10 μm (sp); 20 μm (bs, ca, ch, pp).</p></caption><graphic xmlns:xlink="http://www.w3.org/1999/xlink" xlink:href="mycokeys-132-215-g007.jpg" id="oo_1650062.jpg" position="float" orientation="portrait" xlink:type="simple"><uri content-type="original_file" xlink:type="simple">https://binary.pensoft.net/fig/1650062</uri></graphic></fig><p><bold><italic>Basidiospores</italic></bold> (7.5–)8.5–11(–12) × 5.3–6.5(–7.0) μm, Lm × Wm = 9.99 × 6.14 μm, Q = 1.4–1.85, Qm = 1.62, amygdaliform with acute apex in side view, ovoid in frontal view, thick-walled, yellowish-brown, with oil drops. <bold><italic>Basidia</italic></bold> (26.7–)29–40(–43.5) × 7.8–13.0(–13.7) μm, clavate, 4–spored, hyaline. <bold><italic>Cheilocystidia</italic></bold> 36.5–74.5 × 7.5–18 μm, lageniform, utriform to fusiform, thin-walled. <bold><italic>Pileipellis</italic></bold> a cutis, 2–15.3 μm wide, thin-walled, hyaline to brownish, with fine incrusted brown pigment. <bold><italic>Caulocystidia</italic></bold> 26–98 × 4.5–14.2 μm, clavate to fusiform, mostly at the apex of the stipe, thin-walled. <bold><italic>Stipitipellis</italic></bold> a cutis of parallel and thin-walled hyphae, 2–9.3 μm wide. <bold><italic>Clamp connections</italic></bold> present in all tissues.</p></tp:treatment-sec><tp:treatment-sec sec-type="Ecology"><title>Ecology.</title><p>Gregarious, occasionally caespitose, on moss.</p></tp:treatment-sec><tp:treatment-sec sec-type="Specimens examined"><title>Specimens examined.</title><p>See Suppl. material <xref ref-type="supplementary-material" rid="S1">1</xref>.</p></tp:treatment-sec><tp:treatment-sec sec-type="Notes"><title>Notes.</title><p>Phylogenetic analyses consistently classified the Antarctic specimens within the clade comprising <italic><tp:taxon-name><tp:taxon-name-part taxon-name-part-type="genus" reg="Galerina">G.</tp:taxon-name-part> <tp:taxon-name-part taxon-name-part-type="species" reg="marginata">marginata</tp:taxon-name-part></tp:taxon-name></italic>, <italic><tp:taxon-name><tp:taxon-name-part taxon-name-part-type="genus" reg="Galerina">G.</tp:taxon-name-part> <tp:taxon-name-part taxon-name-part-type="species" reg="venenata">venenata</tp:taxon-name-part></tp:taxon-name></italic>, and <italic><tp:taxon-name><tp:taxon-name-part taxon-name-part-type="genus" reg="Galerina">G.</tp:taxon-name-part> <tp:taxon-name-part taxon-name-part-type="species" reg="pseudomycenopsis">pseudomycenopsis</tp:taxon-name-part></tp:taxon-name></italic>, three taxa historically distinguished by their toxin profiles and ecological characters (<xref ref-type="bibr" rid="B28">Groves 1965</xref>; <xref ref-type="bibr" rid="B32">Gulden et al. 2005</xref>; <xref ref-type="bibr" rid="B49">Landry et al. 2021</xref>). Historically, <italic><tp:taxon-name><tp:taxon-name-part taxon-name-part-type="genus" reg="Galerina">G.</tp:taxon-name-part> <tp:taxon-name-part taxon-name-part-type="species" reg="marginata">marginata</tp:taxon-name-part></tp:taxon-name></italic> and <italic><tp:taxon-name><tp:taxon-name-part taxon-name-part-type="genus" reg="Galerina">G.</tp:taxon-name-part> <tp:taxon-name-part taxon-name-part-type="species" reg="venenata">venenata</tp:taxon-name-part></tp:taxon-name></italic> were distinguished by their toxin production (<xref ref-type="bibr" rid="B28">Groves 1965</xref>; <xref ref-type="bibr" rid="B32">Gulden et al. 2005</xref>; <xref ref-type="bibr" rid="B49">Landry et al. 2021</xref>), while <italic><tp:taxon-name><tp:taxon-name-part taxon-name-part-type="genus" reg="Galerina">G.</tp:taxon-name-part> <tp:taxon-name-part taxon-name-part-type="species" reg="pseudomycenopsis">pseudomycenopsis</tp:taxon-name-part></tp:taxon-name></italic> was distinguished based on ecological characters, particularly its preference for cold climates (<xref ref-type="bibr" rid="B28">Groves 1965</xref>; <xref ref-type="bibr" rid="B30">Gulden 1987</xref>; <xref ref-type="bibr" rid="B32">Gulden et al. 2005</xref>; <xref ref-type="bibr" rid="B31">Gulden 2010</xref>). However, toxin production and climate preference likely reflect physiological responses rather than taxonomic boundaries (<xref ref-type="bibr" rid="B20">Enjalbert et al. 2004</xref>; <xref ref-type="bibr" rid="B2">Akata et al. 2020</xref>), indicating that these criteria do not reliably delimit species. Considering all polyphasic evidence, including phylogenetic inference, morphological characteristics, and amanitin-producing characteristics, our Antarctic specimens are most appropriately assigned to <italic><tp:taxon-name><tp:taxon-name-part taxon-name-part-type="genus" reg="Galerina">G.</tp:taxon-name-part> <tp:taxon-name-part taxon-name-part-type="species" reg="venenata">venenata</tp:taxon-name-part></tp:taxon-name></italic>. The only notable morphological difference is the presence of slightly larger basidia (20–27 × 7–10 μm) (<xref ref-type="bibr" rid="B28">Groves 1965</xref>; <xref ref-type="bibr" rid="B16">Çelik et al. 2024</xref>), which suggests intraspecific morphological variation associated with environmental conditions.</p></tp:treatment-sec><tp:treatment-sec><!--Section generated to contain objects referenced in tp:taxon-treatment.--><supplementary-material xmlns:xlink="http://www.w3.org/1999/xlink" id="S1" position="float" orientation="portrait" xlink:type="simple"><object-id content-type="doi" xlink:type="simple">10.3897/mycokeys.132.191126.suppl1</object-id><object-id content-type="arpha" xlink:type="simple">ACE658AF-1B84-59A7-B68C-A2CA1429FDA8</object-id><label>Supplementary material 1</label><caption><p>Collection information of specimens used in this study</p></caption><statement content-type="dataType"><label>Data type</label><p>xlsx</p></statement><media xlink:href="mycokeys-132-215-s001.xlsx" mimetype="application" mime-subtype="vnd.openxmlformats-officedocument.spreadsheetml.sheet" position="float" orientation="portrait" id="oo_1650063.xlsx" xlink:type="simple"><uri content-type="original_file" xlink:type="simple">https://binary.pensoft.net/file/1650063</uri></media><permissions><license xlink:type="simple"><license-p>This dataset is made available under the Open Database License (<ext-link ext-link-type="uri" xlink:href="http://opendatacommons.org/licenses/odbl/1.0/" xlink:type="simple">http://opendatacommons.org/licenses/odbl/1.0/</ext-link>). The Open Database License (ODbL) is a license agreement intended to allow users to freely share, modify, and use this Dataset while maintaining this same freedom for others, provided that the original source and author(s) are credited.</license-p></license></permissions><attrib specific-use="authors"> Ji Seon Kim, Jiyun Choi, Min-Soo Choi, Kyung Mo Kim, Jae Eun So, Youngsung Joo, Jaime R. Cabrera-Pardo, Young Woon Lim</attrib></supplementary-material></tp:treatment-sec><ref-list><ref id="B28"><mixed-citation xmlns:xlink="http://www.w3.org/1999/xlink" xlink:type="simple">Groves JW (1965) A Monograph of the Genus <italic><tp:taxon-name><tp:taxon-name-part taxon-name-part-type="genus">Galerina</tp:taxon-name-part></tp:taxon-name></italic> Earle. Hafner Publishing Company: New York. <ext-link xlink:href="10.2307/3756754" ext-link-type="doi" xlink:type="simple">https://doi.org/10.2307/3756754</ext-link></mixed-citation></ref><ref id="B32"><mixed-citation xmlns:xlink="http://www.w3.org/1999/xlink" xlink:type="simple">Gulden G, Stensrud Ø, Shalchian-Tabrizi K, Kauserud Hv (2005) <italic><tp:taxon-name><tp:taxon-name-part taxon-name-part-type="genus">Galerina</tp:taxon-name-part></tp:taxon-name></italic> Earle: a polyphyletic genus in the consortium of dark-spored agarics. Mycologia 97: 823–837. <ext-link xlink:href="10.1080/15572536.2006.11832774" ext-link-type="doi" xlink:type="simple">https://doi.org/10.1080/15572536.2006.11832774</ext-link></mixed-citation></ref><ref id="B49"><mixed-citation xmlns:xlink="http://www.w3.org/1999/xlink" xlink:type="simple">Landry B, Whitton J, Bazzicalupo AL, Ceska O, Berbee ML (2021) Phylogenetic analysis of the distribution of deadly amatoxins among the little brown mushrooms of the genus <italic><tp:taxon-name><tp:taxon-name-part taxon-name-part-type="genus">Galerina</tp:taxon-name-part></tp:taxon-name></italic>. PLoS ONE 16: e0246575. <ext-link xlink:href="10.1371/journal.pone.0246575" ext-link-type="doi" xlink:type="simple">https://doi.org/10.1371/journal.pone.0246575</ext-link></mixed-citation></ref><ref id="B30"><mixed-citation xmlns:xlink="http://www.w3.org/1999/xlink" xlink:type="simple">Gulden G (1987) The genus <italic><tp:taxon-name><tp:taxon-name-part taxon-name-part-type="genus">Galerina</tp:taxon-name-part></tp:taxon-name></italic> on Svalbard. In: Arctic and alpine mycology II. Springer, 177–204. <ext-link xlink:href="10.1007/978-1-4757-1939-0_13" ext-link-type="doi" xlink:type="simple">https://doi.org/10.1007/978-1-4757-1939-0_13</ext-link></mixed-citation></ref><ref id="B31"><mixed-citation xmlns:xlink="http://www.w3.org/1999/xlink" xlink:type="simple">Gulden G (2010) <italic>Galerinas</italic> in cold climates. North American <tp:taxon-name><tp:taxon-name-part taxon-name-part-type="kingdom">Fungi</tp:taxon-name-part></tp:taxon-name> 5: 127–137. <ext-link xlink:href="10.2509/naf2010.005.0058" ext-link-type="doi" xlink:type="simple">https://doi.org/10.2509/naf2010.005.0058</ext-link></mixed-citation></ref><ref id="B20"><mixed-citation xmlns:xlink="http://www.w3.org/1999/xlink" xlink:type="simple">Enjalbert F, Cassanas G, Rapior S, Renault C, Chaumont J-P (2004) Amatoxins in wood-rotting <italic><tp:taxon-name><tp:taxon-name-part taxon-name-part-type="genus">Galerina</tp:taxon-name-part> <tp:taxon-name-part taxon-name-part-type="species">marginata</tp:taxon-name-part></tp:taxon-name></italic>. Mycologia 96: 720–729. <ext-link xlink:href="10.1080/15572536.2005.11832920" ext-link-type="doi" xlink:type="simple">https://doi.org/10.1080/15572536.2005.11832920</ext-link></mixed-citation></ref><ref id="B2"><mixed-citation xmlns:xlink="http://www.w3.org/1999/xlink" xlink:type="simple">Akata I, Yilmaz I, Kaya E, Coskun NC, Donmez M (2020) Toxin components and toxicological importance of <italic><tp:taxon-name><tp:taxon-name-part taxon-name-part-type="genus">Galerina</tp:taxon-name-part> <tp:taxon-name-part taxon-name-part-type="species">marginata</tp:taxon-name-part></tp:taxon-name></italic> from Turkey. Toxicon 187: 29–34. <ext-link xlink:href="10.1016/j.toxicon.2020.08.017" ext-link-type="doi" xlink:type="simple">https://doi.org/10.1016/j.toxicon.2020.08.017</ext-link></mixed-citation></ref><ref id="B16"><mixed-citation xmlns:xlink="http://www.w3.org/1999/xlink" xlink:type="simple">Çelik A, Türkekul İ, Kaygusuz O (2024) First record of the deadly poisonous <italic><tp:taxon-name><tp:taxon-name-part taxon-name-part-type="genus">Galerina</tp:taxon-name-part> <tp:taxon-name-part taxon-name-part-type="species">venenata</tp:taxon-name-part></tp:taxon-name></italic> (<italic><tp:taxon-name><tp:taxon-name-part taxon-name-part-type="family">Hymenogastraceae</tp:taxon-name-part></tp:taxon-name></italic>, <italic><tp:taxon-name><tp:taxon-name-part taxon-name-part-type="subphylum">Agaricomycotina</tp:taxon-name-part></tp:taxon-name></italic>) from Türkiye. Anatolian Journal of Botany 8: 34–38. <ext-link xlink:href="10.30616/ajb.1396300" ext-link-type="doi" xlink:type="simple">https://doi.org/10.30616/ajb.1396300</ext-link></mixed-citation></ref></ref-list></tp:taxon-treatment>
