# Supplementary material for: Re-assessment of the taxonomy of Antarctic mushrooms from King George Island, Antarctica
Source: MycoKeys. 2026 May 18;132:215–44. doi: 10.3897/mycokeys.132.191126 (PMC13202225; doi:10.3897/mycokeys.132.191126)
Supplement: XML Treatment for Omphalina frigida [file mycokeys.132.191126-treatment4.xml]

<!DOCTYPE tp:taxon-treatment
  PUBLIC "-//TaxonX//DTD Taxonomic Treatment Publishing DTD v0 20100105//EN" "tax-treatment-NSO.dtd">
<tp:taxon-treatment xmlns:tp="http://www.plazi.org/taxpub"><tp:treatment-meta><kwd-group><label>Taxon classification</label><kwd>
                <named-content content-type="kingdom">Fungi</named-content>
              </kwd><kwd>
                <named-content content-type="order">Poales</named-content>
              </kwd><kwd>
                <named-content content-type="family">Poaceae</named-content>
              </kwd></kwd-group><mixed-citation publication-type="journal"><person-group><name><surname>Kim</surname><given-names>Ji Seon</given-names></name><name><surname>Choi</surname><given-names>Jiyun</given-names></name><name><surname>Choi</surname><given-names>Min-Soo</given-names></name><name><surname>Kim</surname><given-names>Kyung Mo</given-names></name><name><surname>So</surname><given-names>Jae Eun</given-names></name><name><surname>Joo</surname><given-names>Youngsung</given-names></name><name><surname>Cabrera-Pardo</surname><given-names>Jaime R.</given-names></name><name><surname>Lim</surname><given-names>Young Woon</given-names></name></person-group><article-title>Re-assessment of the taxonomy of Antarctic mushrooms from King George Island, Antarctica</article-title><source>MycoKeys</source><day>18</day><month>05</month><year>2026</year><volume>132</volume><fpage>215</fpage><lpage>244</lpage><pub-id pub-id-type="doi">10.3897/mycokeys.132.191126</pub-id></mixed-citation></tp:treatment-meta><tp:nomenclature><tp:taxon-name><object-id xmlns:xlink="http://www.w3.org/1999/xlink" content-type="arpha" xlink:type="simple">CD95814A-72ED-5687-9B3A-A0C22EAADEC7</object-id><tp:taxon-name-part taxon-name-part-type="genus" reg="Omphalina">Omphalina</tp:taxon-name-part> <tp:taxon-name-part taxon-name-part-type="species" reg="frigida">frigida</tp:taxon-name-part></tp:taxon-name><tp:taxon-authority> Bertazzo-Silva, A.L. Costa &amp; J. Putzke, Mycol. Progr. 24 (no. 41): 10 (2025)</tp:taxon-authority><xref ref-type="fig" rid="F3">Fig. 3B</xref></tp:nomenclature><tp:treatment-sec sec-type="Synonyms"><title>Synonyms.</title><p><italic><tp:taxon-name><tp:taxon-name-part taxon-name-part-type="genus" reg="Omphalina">Omphalina</tp:taxon-name-part> <tp:taxon-name-part taxon-name-part-type="species" reg="deschampsiana">deschampsiana</tp:taxon-name-part></tp:taxon-name></italic> Bertazzo-Silva, A.L. Costa &amp; J. Putzke, Mycol. Progr. 24 (no. 41): 5 (2025).</p><p><italic><tp:taxon-name><tp:taxon-name-part taxon-name-part-type="genus" reg="Omphalina">Omphalina</tp:taxon-name-part> <tp:taxon-name-part taxon-name-part-type="species" reg="ichayoi">ichayoi</tp:taxon-name-part></tp:taxon-name></italic> Bertazzo-Silva, A.L. Costa &amp; J. Putzke, Mycol. Progr. 24 (no. 41): 8 (2025).</p><p><italic><tp:taxon-name><tp:taxon-name-part taxon-name-part-type="genus" reg="Omphalina">Omphalina</tp:taxon-name-part> <tp:taxon-name-part taxon-name-part-type="species" reg="schaeferi">schaeferi</tp:taxon-name-part></tp:taxon-name></italic> Bertazzo-Silva, A.L. Costa &amp; J. Putzke, Mycol. Progr. 24 (no. 41): 12 (2025).</p></tp:treatment-sec><tp:treatment-sec sec-type="Description"><title>Description.</title><p><bold><italic>Pileus</italic></bold> 2–40 mm, at first convex to broadly conical, finally expanding to manifest slightly depressed (umbo) at the center, radially ribbed over the gills, hygrophanous, brownish gray (8E2) to grayish brown (9E3) when young in moisture, grayish brown (8D3) to grayish brown (8E3) when mature in moisture, reddish orange (7A6) to grayish red (7B5) when young in dry, light brown (7D5) in margin and reddish white (7A2) in center when mature in dry, finally becoming brownish gray with dark brown radial bands alternate over the gills (5C2). <bold><italic>Lamellae</italic></bold> distant to subdistant, decurrent, orange-gray (5B2) to orange-white (6A2) when in moisture, brownish orange (5B3) when dry. <bold><italic>Stipe</italic></bold> 2–20 × 0.5–5 mm, cylindrical, becoming glabrous, base covered by white tomentum, white (6A1) when young in moisture, white (6A1) to orange-gray (6B2) when young in dry, white (6A1), pale orange (6A3) to orange-gray (6B2) when mature.</p><p><bold><italic>Basidiospores</italic></bold> 6.5–9 × 4.5–6.2 µm, Q = 1.05–1.53, Qm = 1.3, amygdaliform in sideview, largely ellipsoid to obovoid in frontal view, smooth, thin-walled, hyaline, with some guttules. <bold><italic>Basidia</italic></bold> 34–49 × 7.5–10.5 µm, clavate, 2 or 4-spored. <bold><italic>Cheilocystidia</italic></bold> 28.8–46.6 × 3.8–9 µm, cylindrical, apically tapered, hyaline, thin-walled. <bold><italic>Pleurocystidia</italic></bold> 24–54.5 × 4.5–8.4 µm, similar to cheilocystidia. <bold><italic>Pileipellis</italic></bold> a cutis consisting of cylindrical, interwoven, 4–12 µm wide hyphae. <bold><italic>Stipitipellis</italic></bold> a cutis of parallel and thin-walled hyphae, 3.5–15 μm wide, hyaline in KOH. <bold><italic>Caulocystidia</italic></bold> 27.3–102.8 × 5–13.3 μm, cylindrical to clavate, hyaline in KOH. <bold><italic>Clamp connections</italic></bold> present in all tissues.</p></tp:treatment-sec><tp:treatment-sec sec-type="Ecology"><title>Ecology.</title><p>Gregarious, occasionally caespitose, on moss.</p></tp:treatment-sec><tp:treatment-sec sec-type="Specimens examined"><title>Specimens examined.</title><p>See Suppl. material <xref ref-type="supplementary-material" rid="S1">1</xref>.</p></tp:treatment-sec><tp:treatment-sec sec-type="Notes"><title>Notes.</title><p>Both phylogenetic and species-delimitation analyses indicate that the four previously described Antarctic species—<italic><tp:taxon-name><tp:taxon-name-part taxon-name-part-type="genus" reg="Omphalina">O.</tp:taxon-name-part> <tp:taxon-name-part taxon-name-part-type="species" reg="deschampsiana">deschampsiana</tp:taxon-name-part></tp:taxon-name></italic>, <italic><tp:taxon-name><tp:taxon-name-part taxon-name-part-type="genus" reg="Omphalina">O.</tp:taxon-name-part> <tp:taxon-name-part taxon-name-part-type="species" reg="frigida">frigida</tp:taxon-name-part></tp:taxon-name></italic>, <italic><tp:taxon-name><tp:taxon-name-part taxon-name-part-type="genus" reg="Omphalina">O.</tp:taxon-name-part> <tp:taxon-name-part taxon-name-part-type="species" reg="ichayoi">ichayoi</tp:taxon-name-part></tp:taxon-name></italic>, and <italic><tp:taxon-name><tp:taxon-name-part taxon-name-part-type="genus" reg="Omphalina">O.</tp:taxon-name-part> <tp:taxon-name-part taxon-name-part-type="species" reg="schaeferi">schaeferi</tp:taxon-name-part></tp:taxon-name></italic>—along with our newly collected specimens, form a single monophyletic lineage. No consistent morphological differences distinguishing these species were observed, and phylogenetic inference further supports their conspecificity. Given the low biodiversity of Antarctica and the probability that these lineages represent extant rather than recently diverged taxa (Fig. <xref ref-type="fig" rid="F5">5</xref>), all previously described Antarctic species and our newly collected specimens are treated as conspecific with <italic><tp:taxon-name><tp:taxon-name-part taxon-name-part-type="genus" reg="Omphalina">O.</tp:taxon-name-part> <tp:taxon-name-part taxon-name-part-type="species" reg="frigida">frigida</tp:taxon-name-part></tp:taxon-name></italic>, whose epithet best reflects the ecological characteristics of this species, as the remaining epithets either honour individuals or reference <italic><tp:taxon-name><tp:taxon-name-part taxon-name-part-type="genus" reg="Deschampsia">Deschampsia</tp:taxon-name-part> <tp:taxon-name-part taxon-name-part-type="species" reg="antarctica">antarctica</tp:taxon-name-part></tp:taxon-name></italic>, a host association not exclusive to this species (<xref ref-type="bibr" rid="B9">Bertazzo-Silva et al. 2025a</xref>). Although the geographic distribution, macromorphological characters, and ecological characters of this taxon also correspond to the original description of <italic><tp:taxon-name><tp:taxon-name-part taxon-name-part-type="genus" reg="Omphalina">O.</tp:taxon-name-part> <tp:taxon-name-part taxon-name-part-type="species" reg="ballesteri">ballesteri</tp:taxon-name-part></tp:taxon-name></italic> (<xref ref-type="bibr" rid="B15">Calonge and Tomo 1991</xref>), direct comparison was not possible; this potential synonymy is therefore noted tentatively.</p></tp:treatment-sec><tp:treatment-sec><!--Section generated to contain objects referenced in tp:taxon-treatment.--><fig id="F3" position="float" orientation="portrait"><object-id xmlns:xlink="http://www.w3.org/1999/xlink" content-type="doi" xlink:type="simple">10.3897/mycokeys.132.191126.figure3</object-id><object-id xmlns:xlink="http://www.w3.org/1999/xlink" content-type="arpha" xlink:type="simple">64BD80DA-6446-5E39-B93B-E10ABF6FE425</object-id><label>Figure 3.</label><caption><p>Phylogenetic tree, species delimitation results, and morphological characterization of Antarctic <italic><tp:taxon-name><tp:taxon-name-part taxon-name-part-type="genus" reg="Omphalina">Omphalina</tp:taxon-name-part> <tp:taxon-name-part taxon-name-part-type="species" reg="frigida">frigida</tp:taxon-name-part></tp:taxon-name></italic>. <bold>A</bold>. Maximum likelihood phylogenetic tree of <italic><tp:taxon-name><tp:taxon-name-part taxon-name-part-type="genus" reg="Omphalina">Omphalina</tp:taxon-name-part></tp:taxon-name></italic> based on concatenated <abbrev xmlns:xlink="http://www.w3.org/1999/xlink" xlink:title="internal transcribed spacer" xlink:type="simple">ITS</abbrev> and <abbrev xmlns:xlink="http://www.w3.org/1999/xlink" xlink:title="large subunit" xlink:type="simple">LSU</abbrev> sequences. Colored bars adjacent to phylogeny represent putative species boundaries from <abbrev xmlns:xlink="http://www.w3.org/1999/xlink" xlink:title="Automatic Barcode Gap Discovery" xlink:type="simple">ABGD</abbrev>, <abbrev xmlns:xlink="http://www.w3.org/1999/xlink" xlink:title="General Mixed Yule Coalescent" xlink:type="simple">GMYC</abbrev>, and <abbrev xmlns:xlink="http://www.w3.org/1999/xlink" xlink:title="Poisson Tree Processes" xlink:type="simple">PTP</abbrev> analyses applied to <abbrev xmlns:xlink="http://www.w3.org/1999/xlink" xlink:title="internal transcribed spacer" xlink:type="simple">ITS</abbrev> and <abbrev xmlns:xlink="http://www.w3.org/1999/xlink" xlink:title="large subunit" xlink:type="simple">LSU</abbrev> datasets, respectively. Bootstrap support values over 70 are shown at nodes; <bold>B</bold>. Morphological characters of Antarctic <italic><tp:taxon-name><tp:taxon-name-part taxon-name-part-type="genus" reg="Omphalina">Omphalina</tp:taxon-name-part> <tp:taxon-name-part taxon-name-part-type="species" reg="frigida">frigida</tp:taxon-name-part></tp:taxon-name></italic> with field photographs of basidiomata and line drawings of microscopic structures. Abbreviations are as follows: sp = basidiospores, bs = basidia, ch = cheilocystidia, pl = pleurocystidia, pp = pileipellis. Scale bars: 1 cm (basidiomata); 20 μm (bs, ch, pl, pp, sp).</p></caption><graphic xmlns:xlink="http://www.w3.org/1999/xlink" xlink:href="mycokeys-132-215-g003.jpg" id="oo_1650058.jpg" position="float" orientation="portrait" xlink:type="simple"><uri content-type="original_file" xlink:type="simple">https://binary.pensoft.net/fig/1650058</uri></graphic></fig><supplementary-material xmlns:xlink="http://www.w3.org/1999/xlink" id="S1" position="float" orientation="portrait" xlink:type="simple"><object-id content-type="doi" xlink:type="simple">10.3897/mycokeys.132.191126.suppl1</object-id><object-id content-type="arpha" xlink:type="simple">ACE658AF-1B84-59A7-B68C-A2CA1429FDA8</object-id><label>Supplementary material 1</label><caption><p>Collection information of specimens used in this study</p></caption><statement content-type="dataType"><label>Data type</label><p>xlsx</p></statement><media xlink:href="mycokeys-132-215-s001.xlsx" mimetype="application" mime-subtype="vnd.openxmlformats-officedocument.spreadsheetml.sheet" position="float" orientation="portrait" id="oo_1650063.xlsx" xlink:type="simple"><uri content-type="original_file" xlink:type="simple">https://binary.pensoft.net/file/1650063</uri></media><permissions><license xlink:type="simple"><license-p>This dataset is made available under the Open Database License (<ext-link ext-link-type="uri" xlink:href="http://opendatacommons.org/licenses/odbl/1.0/" xlink:type="simple">http://opendatacommons.org/licenses/odbl/1.0/</ext-link>). The Open Database License (ODbL) is a license agreement intended to allow users to freely share, modify, and use this Dataset while maintaining this same freedom for others, provided that the original source and author(s) are credited.</license-p></license></permissions><attrib specific-use="authors"> Ji Seon Kim, Jiyun Choi, Min-Soo Choi, Kyung Mo Kim, Jae Eun So, Youngsung Joo, Jaime R. Cabrera-Pardo, Young Woon Lim</attrib></supplementary-material><fig id="F5" position="float" orientation="portrait"><object-id xmlns:xlink="http://www.w3.org/1999/xlink" content-type="doi" xlink:type="simple">10.3897/mycokeys.132.191126.figure5</object-id><object-id xmlns:xlink="http://www.w3.org/1999/xlink" content-type="arpha" xlink:type="simple">622C00EF-3F1B-5B99-B233-243A655FC102</object-id><label>Figure 5.</label><caption><p>Divergence time estimation of Antarctic mushrooms based on multilocus dataset. Specimens sequenced in this study are indicated in bold. Mean divergence times (Mya) and bootstrap support values are shown at internodes. Horizontal blue bars represent 95% Highest Posterior Density (<abbrev xmlns:xlink="http://www.w3.org/1999/xlink" xlink:title="highest posterior density" xlink:type="simple">HPD</abbrev>) interval for divergence time estimates. The geological timescale is shown at the bottom.</p></caption><graphic xmlns:xlink="http://www.w3.org/1999/xlink" xlink:href="mycokeys-132-215-g005.jpg" id="oo_1650060.jpg" position="float" orientation="portrait" xlink:type="simple"><uri content-type="original_file" xlink:type="simple">https://binary.pensoft.net/fig/1650060</uri></graphic></fig></tp:treatment-sec><ref-list><ref id="B9"><mixed-citation xmlns:xlink="http://www.w3.org/1999/xlink" xlink:type="simple">Bertazzo-Silva FA, Costa AL, Furlan-Lopes C, D’Ávila MF, Carvalho EL, Putzke J, Schaefer CEGR (2025a) Cold discoveries: morphological and phylogenetic analyses unveil four new species of <italic><tp:taxon-name><tp:taxon-name-part taxon-name-part-type="genus">Omphalina</tp:taxon-name-part></tp:taxon-name></italic> (<italic><tp:taxon-name><tp:taxon-name-part taxon-name-part-type="order">Agaricales</tp:taxon-name-part></tp:taxon-name></italic>, <italic><tp:taxon-name><tp:taxon-name-part taxon-name-part-type="phylum">Basidiomycota</tp:taxon-name-part></tp:taxon-name></italic>) in Antarctica. Mycological Progress 24: 1–17. <ext-link xlink:href="10.1007/s11557-025-02063-6" ext-link-type="doi" xlink:type="simple">https://doi.org/10.1007/s11557-025-02063-6</ext-link></mixed-citation></ref><ref id="B15"><mixed-citation xmlns:xlink="http://www.w3.org/1999/xlink" xlink:type="simple">Calonge FD, Tomo AP (1991) <italic><tp:taxon-name><tp:taxon-name-part taxon-name-part-type="genus">Omphalina</tp:taxon-name-part> <tp:taxon-name-part taxon-name-part-type="species">ballesteri</tp:taxon-name-part></tp:taxon-name></italic> (<italic><tp:taxon-name><tp:taxon-name-part taxon-name-part-type="subphylum">Basidiomycotina</tp:taxon-name-part></tp:taxon-name></italic>), una especie nueva en la Antártica. Boletín de la Sociedad Micológica de Madrid 16: 47–52.</mixed-citation></ref></ref-list></tp:taxon-treatment>
