# Supplementary material for: Re-assessment of the taxonomy of Antarctic mushrooms from King George Island, Antarctica
Source: MycoKeys. 2026 May 18;132:215–44. doi: 10.3897/mycokeys.132.191126 (PMC13202225; doi:10.3897/mycokeys.132.191126)
Supplement: Supplementary material 1 — Collection information of specimens used in this study [file mycokeys-132-215-s001.xlsx]

## Sheet: Supplementary File 1
Species	Specimen	Collector	Collection date	Location	Substrate	Latitude	Longitude
Arrhenia antarctica	KOPRI-MU00004	Jae Eun So	2023.01.24	coastal region of Potter Cove, BP, KGI, Antarctica	solitary on mat of Sanionia uncinata	62°14.40'S	58°44.66'W
Arrhenia antarctica	KOPRI-MU00014	Jae Eun So	2023.02.20	coastal region of Marian Cove, BP, KGI, Antarctica	solitary or caespitose on mat of dead moss	62°12.91'S	58°45.13'W
Arrhenia antarctica	KOPRI-MU00018	Jae Eun So	2023.02.21	NI, Antarctica	gregarious on mat of Sanionia uncinata	62°14.67'S	58°59.87'W
Arrhenia antarctica	SFC20220210-02	Kyung Mo Kim	2022.02.10	KGL01, BP, KGI, Antarctica	gregarious on mat of Sanionia uncinata	62°14.39'S	58°44.74'W
Arrhenia antarctica	SFC20220213-01	Kyung Mo Kim	2022.02.13	KGL01, BP, KGI, Antarctica	gregarious or caespitose on (often on dead part of) mat of various moss (Bryum pseudotriquetrum, Sanionia uncinate, and Syntrichia filaris);	62°14.45'S	58°44.38'W
Arrhenia antarctica	SFC20230121-01	Kyung Mo Kim	2023.01.21	coastal region of Marian Cove, BP, KGI, Antarctica	solitary on ground (partially covered by dead Sanionia uncinata but not associated) nearby Deschampsia antarctica	62°13.11'S	58°45.9'W
Arrhenia antarctica	SFC20230125-01	Kyung Mo Kim	2023.01.25	KGL01, BP, KGI, Antarctica	solitary on mat of Sanionia uncinata	62°14.37'S	58°44.73'W
Arrhenia antarctica	SFC20230125-02	Kyung Mo Kim	2023.01.25	KGL01, BP, KGI, Antarctica	solitary on mat of Sanionia uncinata	62°14.37'S	58°44.73'W
Arrhenia antarctica	SFC20230125-06	Kyung Mo Kim	2023.01.25	KGL01, BP, KGI, Antarctica	solitary on Bryum pseudotriquetrum	62°14.37'S	58°44.73'W
Arrhenia antarctica	SFC20230125-07	Kyung Mo Kim	2023.01.25	KGL01, BP, KGI, Antarctica	gregarious on mat of Pohlia cruda	62°14.37'S	58°44.73'W
Arrhenia antarctica	SFC20230306-01	Jaime R. Cabrera-Pardo	2023.03.06	FP, KGI, Antarctica	gregarious on mat of Bryum pseudotriquetrum	62°13.6'S	58°57.12'W
Arrhenia antarctica	SFC20230309-01	Jaime R. Cabrera-Pardo	2023.03.09	FP, KGI, Antarctica	gregarious on mat of Sanionia uncinata	62°09.44'S	58°56.14'W
Arrhenia antarctica	SFC20230309-02	Jaime R. Cabrera-Pardo	2023.03.09	FP, KGI, Antarctica	gregarious on mat of Sanionia uncinata	62°09.44'S	58°56.14'W
Arrhenia antarctica	SFC20230314-01	Jaime R. Cabrera-Pardo	2023.03.14	FP, KGI, Antarctica	gregarious on mat of Sanionia uncinata	62°13.6'S	58°57.12'W
Arrhenia antarctica	SFC20230314-02	Jaime R. Cabrera-Pardo	2023.03.14	FP, KGI, Antarctica	gregarious on mat of various mosses (Bryum pseudotriquetrum, Polytrichum strictum, and Sanionia uncinata)	62°12.2'S	58°59.9'W
Arrhenia antarctica	SFC20250121-01	Ji Seon Kim	2025.01.21	coastal region of Potter Cove, BP, KGI, Antarctica	gregarious on mat of Sanionia uncinata	62°14.48'S	58°44.52'W
Arrhenia antarctica	SFC20250125-01	Ji Seon Kim	2025.01.25	coastal region of Potter Cove, BP, KGI, Antarctica	gregarious on (often on dead part) mat of various mosses (Pohlia cruda and Sanionia uncinata)	62°14.42'S	58°44.46'W
Arrhenia antarctica	SFC20250125-03	Ji Seon Kim	2025.01.25	coastal region of Potter Cove, BP, KGI, Antarctica	gregarious on mat of Bryum archangelicum and Sanionia uncinata	62°14.42'S	58°44.46'W
Arrhenia antarctica	SFC20250126-01	Ji Seon Kim	2025.01.26	coastal region of Marian Cove, WP, KGI, Antarctica	gregarious on mat of Sanionia uncinata between rocks	62°12.62'S	58°47.24'W
Arrhenia antarctica	SFC20250207-01	Ji Seon Kim	2025.02.07	coastal region of Potter Cove, BP, KGI, Antarctica	solitary on dead part of mat of Sanionia uncinata	62°14.42'S	58°44.46'W
Arrhenia antarctica	SFC20250207-02	Ji Seon Kim	2025.02.07	coastal region of Potter Cove, BP, KGI, Antarctica	solitary on dead part of mat of Sanionia uncinata	62°14.42'S	58°44.46'W
Galerina fallax	KOPRI-MU00007	Jae Eun So	2023.01.28	Jeonjaegyu Hill, BP, KGI, Antarctica	gregarious on mat of Racomitrium sudeticum	62°13.5'S	58°46.68'W
Galerina fallax	KOPRI-MU00015	Jae Eun So	2023.02.25	Jeonjaegyu Hill, BP, KGI, Antarctica	gregarious on mat of Racomitrium sudeticum	62°13.53'S	58°46.72'W
Galerina fallax	SFC20220220-01	Kyung Mo Kim	2022.02.20	Jeonjaegyu Hill, BP, KGI, Antarctica	gregarious on mat of Chorisodontium aciphyllum	62°13.52'S	58°46.7'W
Galerina fallax	SFC20230123-02	Kyung Mo Kim	2023.01.23	Jeonjaegyu Hill, BP, KGI, Antarctica	gregarious on mat of Chorisodontium aciphyllum	62°13.52'S	58°46.7'W
Galerina fallax	SFC20230125-05	Kyung Mo Kim	2023.01.25	KGL01, BP, KGI, Antarctica	gregarious on mat of Polytrichastrum alpinum	62°14.39'S	58°44.67'W
Galerina marginata	SFC20140530-09	Jae Young Park	2014.05.30	108-17, Nohasup-gil, Jangsu-eup, Jangsu-gun, Jeonbuk-do, Republic of Korea	―	35°34.66'N	127°20.72'E
Galerina venenata	KOPRI-MU00003	Jae Eun So	2023.01.24	coastal region of Potter Cove, BP, KGI, Antarctica	gregarious on mat of Sanionia uncinata	62°14.46'S	58°43.56'W
Galerina venenata	KOPRI-MU00006	Jae Eun So	2023.01.24	coastal region of Potter Cove, BP, KGI, Antarctica	caespitose on mat of dead Sanionia uncinata	62°14.4'S	58°44.66'W
Galerina venenata	KOPRI-MU00013	Jae Eun So	2023.02.20	coastal region of Marian Cove, BP, KGI, Antarctica	gregarious on mat of Sanionia uncinata	62°12.91'S	58°45.13'W
Omphalina frigida	KOPRI-MU00002	Jae Eun So	2023.01.19	coastal region of Marian Cove, BP, KGI, Antarctica	within moss mats (Sanionia uncinata) among pebbles and rocks	62°13.22'S	58°46.32'W
Omphalina frigida	KOPRI-MU00005	Jae Eun So	2023.01.24	coastal region of Potter Cove, BP, KGI, Antarctica	caespitose on mat of Sanionia uncinata	62°14.4'S	58°44.66'W
Omphalina frigida	KOPRI-MU00009	Jae Eun So	2023.02.15	coastal region of Potter Cove, BP, KGI, Antarctica	gregarious on mat of Sanionia uncinata	62°14.52'S	58°44.32'W
Omphalina frigida	KOPRI-MU00010	Jae Eun So	2023.02.15	coastal region of Potter Cove, BP, KGI, Antarctica	gregarious on dead moss	62°14.52'S	58°44.32'W
Omphalina frigida	KOPRI-MU00011	Jae Eun So	2023.02.19	nearby King Sejong station, BP, KGI, Antarctica	gregarious on mat of Sanionia uncinata	62°13.5'S	58°47.61'W
Omphalina frigida	KOPRI-MU00012	Jae Eun So	2023.02.20	coastal region of Marian Cove, BP, KGI, Antarctica	solitary on mat of Sanionia uncinata	62°12.91'S	58°45.13'W
Omphalina frigida	KOPRI-MU00016	Jae Eun So	2023.02.27	Kaya hill, BP, KGI, Antarctica	caespitose on mat of Polytrichum strictum	62°14.13'S	58°45.86'W
Omphalina frigida	KOPRI-MU00017	Jae Eun So	2023.02.09	NI, Antarctica	solitary on mat of Sanionia uncinata	―	―
Omphalina frigida	KOPRI-MU00019	Jae Eun So	2023.02.21	NI, Antarctica	gregarious on mat of Pohlia cruda	62°14.72'S	58°49.93'W
Omphalina frigida	SFC20220210-01	Kyung Mo Kim	2022.02.10	KGL01, BP, KGI, Antarctica	solitary on mat of Sanionia uncinata	62°14.39'S	58°44.74'W
Omphalina frigida	SFC20220219-01	Kyung Mo Kim	2022.02.19	coastal region of Potter Cove, BP, KGI, Antarctica	gregarious on mat of Bryum pseudotriquetrum	62°14.44'S	58°44.46'W
Omphalina frigida	SFC20230121-02	Kyung Mo Kim	2023.01.21	coastal region of Marian Cove, BP, KGI, Antarctica	gregarious on mat of Sanionia uncinata	62°13.11'S	58°45.9'W
Omphalina frigida	SFC20230123-01	Kyung Mo Kim	2023.01.23	coastal region of Marian Cove, BP, KGI, Antarctica	caespitose on mat of Sanionia uncinata	62°13.11'S	58°45.9'W
Omphalina frigida	SFC20230307-01	Jaime R. Cabrera-Pardo	2023.03.07	FP, KGI, Antarctica	gregarious on mat of Bryum archangelicum	62°10.18'S	58°51.05'W
Omphalina frigida	SFC20230314-03	Jaime R. Cabrera-Pardo	2023.03.14	FP, KGI, Antarctica	gregarious on mat of Pohlia cruda	62°13.81'S	58°57.33'W
Omphalina frigida	SFC20230319-01	Jaime R. Cabrera-Pardo	2023.03.19	FP, KGI, Antarctica	solitary on mat of Bryum pseudotriquetrum	62°11.9'S	58°58.28'W
Omphalina frigida	SFC20250125-02	Ji Seon Kim	2025.01.25	coastal region of Potter Cove, BP, KGI, Antarctica	gregarious on mat of Pohlia cruda	62°14.42'S	58°44.45'W
Omphalina frigida	SFC20250125-04	Ji Seon Kim	2025.01.25	coastal region of Potter Cove, BP, KGI, Antarctica	gregarious on mat of Syntrichia filaris	62°14.42'S	58°44.45'W
Omphalina frigida	SFC20250125-05	Ji Seon Kim	2025.01.25	coastal region of Potter Cove, BP, KGI, Antarctica	gregarious on mat of Syntrichia filaris	62°14.42'S	58°44.45'W
Omphalina frigida	SFC20250207-03	Ji Seon Kim	2025.02.07	coastal region of Potter Cove, BP, KGI, Antarctica	gregarious on mat of various mosses (Sanionia uncinata, Syntrichia saxicola, and unidentified dead moss)	62°14.42'S	58°44.46'W
Omphalina frigida	SFC20250207-04	Ji Seon Kim	2025.02.07	coastal region of Potter Cove, BP, KGI, Antarctica	gregarious on mat of various mosses (Sanionia uncinata and Syntrichia filaris)	62°14.42'S	58°44.45'W
