# Supplementary material for: Re-assessment of the taxonomy of Antarctic mushrooms from King George Island, Antarctica
Source: MycoKeys. 2026 May 18;132:215–44. doi: 10.3897/mycokeys.132.191126 (PMC13202225; doi:10.3897/mycokeys.132.191126)
Supplement: Supplementary material 2 — List of species and GenBank accession numbers of sequences used in phylogenetic analyses [file mycokeys-132-215-s002.xlsx]

## Sheet: Supplementary File 2
Order	Family	Species	Voucher	Country	Type	ITS	LSU	RPB2
Agaricales	Amanitaceae	Amanita caesarea	HKAS96166	Italy		MH508283	MH486418	MH485898
	Hygrophoraceae	Arrhenia acerosa	UPS151993	Sweden	NT	MT967312
		A. acerosa	O189467	Norway		MT967310
		A. alcalinophila	GLM-F135687	Germany	HT	OR258065	OR258067
		A. alcalinophila	WU_32560	Austria		MW113705
		A. antarctica	C02G	Antarctica		PP151300
		A. baltica	TUF111507	Estonia	HT	PP277364
		A. bigelowii	DAOM744391	Canada	HT	MH473348	MH473348
		A. bigelowii	S-F277532	Sweden		MH198190
		A. bryophthora	GLM-F137751	Germany	HT	OR912530	OR912545
		A. bryophthora	IHI-23Arr1-KS2	Unknown		OR912528	OR912543
		A. cupulatoides	E00157979	United Kingdom	HT	PP277352
		A. elegans	MCVE-16455	Italy		JF908757
		A. elegans	WU_36410	Austria		MW113699
		A. epichysium	17148	Finland		JF908504
		A. epichysium	LE262961	Russia		KC237880
		A. epichysium	Redhead 5223	Canada		U66442	U66442
		A. epichysium	WU_21938	Austria		MW113695
		A. fenicola	UWO:HA10	Canada	HT	KY706173
		A. fusconigra	K(M)98588	United Kingdom	HT	MH198182
		A. fusconigra	TAAM147228	Estonia		MH198215
		A. gerardiana	NYS-D-004725	USA	ET	MH198183
		A. gerardiana	TU117592	Canada		MH198226
		A. glauca	O64979	Norway		MT967318
		A. glauca	WU6564	Austria	ET	MT967319
		A. juncorum	LIP0401674	France	HT	MT967322
		A. juncorum	BBF-CH13091225	France		MT967321
		A. leucotricha	BBF-CH13091220	France	HT	MT967329
		A. leucotricha	O179285	Norway		MT967330
		A. leucotricha	WU6774	Austria		MT967331
		A. lobata	Lutzoni & Lamoure 910824-1	France		U66429
		A. lobata	TU117633	Canada		MT967332
		A. mohniensis	TUF135725	Estonia	HT	PP277338
		A. monsducalis	TOHG3573	Italy	HT	MW981352	MW981348
		A. montana	MON3305	Canada		ON113350
		A. nivea	HGASMF01-13011	China	HT	UDB024391
		A. nivea	HGASMF01-8234	China		MW491461
		A. obatra	O-F-304993	Norway		UDB037771
		A. obatra	O-F-74283	Norway		UDB07674020
		A. oblongispora	GLM-F137902	Germany		PP463916	PP471049
		A. oblongispora	GLM-F137903	Unknown		PP463917	PP471050
		A. obscurata	Lutzoni Lamoure L73-101	France		U66448
		A. obscurata	TUF117230	Canada		MT967333
		A. peltigerina	NYSf2308	USA	LT	PP277351
		A. peltigerina	TU117595	Canada		MT967339
		A. philonotis	KR-0003880	Germany	ET	MH198203
		A. philonotis	Lutzoni 930804-5	Germany		UDB024403
		A. retiruga	EL 76/03 (GB)	Sweden		EU118604
		A. retiruga	TUF117227	Estonia		MT967340
		A. salina	O260200	Norway		MT967341
		A. schistidicola	BG-F-16674	Norway	T	OP584486
		A. schistidicola	BG-F-16675	Norway		OP584487
		A. settii	AMB 19566	Italy		OR193632
		A. similis	TUF117870	Norway		OQ161621
		A. similis	TUF117928	Norway		OQ161625
		A. spathulata	TU105605	Estonia		MT967347
		A. spathulata	WU_25434	Austria		MW113700
		A. subglobisemen	BBF-GC15100901	France	ET	MT967349
		A. subglobisemen	TU117354	Canada		MT967352
		A. subglobispora	BSI 14/8	Switzerland		KR606032
		A. svalbardensis	GG31_88	Norway		GU234048
		A. svalbardensis	O50446	Norway	HT	MT967358
		A. telmatiaea	GB-0065942	Sweden		MH198228
		A. telmatiaea	NY12555	United Kingdom	HT	OM422834
		A. tillii	WU18120	Austria	HT	MT967360
		A. umbratilis	H6120470	Finland		UDB07675640
		A. umbratilis	TUF117941	Canada		UDB07670710
		A. velutipes	WU_22371	Austria		MW113697
		A. velutipes	WU_28855	Austria		MW113696
	Hygrophoraceae	Lichenomphalia umbellifera	O64705	Unknown		GU810948	GU811033
		Li. umbellifera	O66530	Unknown		GU810950	GU811035
		Li. umbellifera	O72207	Unknown		GU810949	GU811034
	Hymenogastraceae	Galerina acris	O-F-72603	Norway	T	MT216216
		G. allospora	MICH45915	USA	T	AJ585511
		G. allospora	O 73460	United Kingdom		AJ585452
		G. alpestris	AH43922	Italy		KC602410
		G. arctica	O 50535	Norway		AJ585441
		G. arctica	O 73198	Greenland		AJ585442	AJ871556
		G. atkinsoniana	KA13-0111	South Korea		KR673654
		G. atkinsoniana	O 72933	Norway		AJ585478	AJ871537
		G. austrocalyptrata	PDD:97057	New Zealand		KM975404
		G. badipes	MICH:10602	USA		MH827062
		G. badipes	O 72603	Norway		AJ585494
		G. badipes	O 73213	Greenland		AJ585495	AJ871517
		G. badipes	OTU1922	Antarctica		MK537266
		G. calyptrata	0280	Russia		MG597379
		G. calyptrata	HMJAU59069	China		OL653152
		G. calyptrospora	UNSW 99/31	Unknown		AF501565
		G. camerina	1633	Unknown		ON146101	ON146146
		G. camerina	1650	Unknown		ON146106	ON146151
		G. castaneipes	MICH:10572	USA		MH827060
		G. castaneipes	UBC:F-27278	Canada		MF954812	MH828259	MH829619
		G. cephalotricha	O 154146	Norway		AJ585462	AJ871513
		G. chionophila	O 73463	Switzerland		AJ585506
		G. cinnamomea	MICH:10571	USA		MH827063
		G. clavata	O 50544	Svalbard		AJ585437	AJ871554
		G. clavata	O 72166	Denmark		AJ585436	AJ871555
		G. clavata	Univ. of Oslo 71693	Iceland		AF251181
		G. discreta	BSI 10/x10	Switzerland		KR606031
		G. esteveraventosii	ALV13612	Spain		MH817984
		G. esteveraventosii	O:F253156	Norway		MH817981
		G. fallax	UBC:F28144	Canada		MF954756	MH828278	MH829631
		G. fallax	AK07KGI1202 R3-2 Sp.2	Antarctica		MF692967
		G. fallax	UBC:F27222	Canada		MF954755	MH828277
		G. fibrillosa	MICH 40850	USA		AJ585473
		G. fibrillosa	LF1BA3A6	USA		JQ272325
		G. graminea	O 71160	Norway		AJ585440	AJ871558
		G. harrisonii	O 50711	Norway		AJ585463	AJ871506
		G. hypnorum	O 154362	Norway		AJ585468
		G. hypnorum	O 73206	France		AJ585467	AJ871535
		G. indica	K(M) 190552	India		KJ187768
		G. jaapii	O 50658	Norway		AJ585504	AJ871520
		G. jaapii	O 154387	Finland		AJ585505
		G. larigna	MICH:66194	USA		MH827059
		G. lubrica	MICH:10630	USA		MH827064
		G. lubrica	O 154034	Norway		AJ585471
		G. luteolosperma	O 154076	Norway		AJ585453	AJ871509
		G. makereriensis	DED 8325 (SFSU)	São Tomé		KX017203
		G. mammillata	UBC:F25254	Canada		MF954849	MH828273
		G. mammillata	UBC:F25633	Canada		MF954850		MH829626
		G. mammillata	UBC:F30574	Canada		MF954857
		G. marginata	LE-BIN2272	Russia		KY327302
		G. marginata	O 72507	USA		AJ585496	AJ871521
		G. minima	O 73466	Greenland		AJ585488
		G. minima	O 73467	Greenland		AJ585489	AJ871538
		G. mniophila	MICH 29880	USA		AJ585461
		G. mniophila	O 50545	Norway		AJ585458
		G. mniophila	O 73175	Greenland		AJ585460	AJ871512
		G. nana	UBC:F25541	Canada		MF954832	MH828265	MH829624
		G. oidinii	O 82167	Norway			AJ871566
		G. paludosa	BHS2010-09	USA		HM856641
		G. paludosa	O 153987	Norway		AJ585448	AJ871500
		G. patagonica	PDD:96434	New Zealand		KM975395	KM975366
		G. patagonica	PDD:103779	New Zealand		KM975416
		G. physospora	DED 8206 (SFSU)	São Tomé		KX017204
		G. physospora	HMJAU59078	China		OL653150
		G. pruinatipes	MICH 29836	USA		AJ585509
		G. pruinatipes	O 73438	France		AJ585510	AJ871531
		G. pruinatipes	PRM:923041	Czech Republic		LT577697
		G. pseudobadipes	6920	Italy		JF908010
		G. pseudobadipes	O 154252	Norway		AJ585474	AJ871548
		G. pseudocamerina	O 73471	Germany		AJ585507
		G. pseudocamerina	O 73481	Germany		AJ585508	AJ871519
		G. pseudocamerina	SES 3059	Unknown		KP100539
		G. pseudocerina	O 50547	Norway		AJ585432	AJ871552
		G. pseudocerina	O 154004	Norway		AJ585433	AJ871553
		G. pseudocerina	Univ. of Oslo 70336	Iceland		AF251182
		G. pseudomniophila	HMJAU59080	China		OL653160
		G. pseudomycenopsis	O 50526	Svalbard		AJ585501	AJ871524
		G. pseudomycenopsis	Wat_Herb. 22853B	Scotland		AJ300157
		G. pseudomycenopsis	Wat_Herb. 22853	Scotland		AJ300156
		G. pumila	O 73067	Greenland		AJ585476	AJ871545
		G. sahleri	HMJAU59081	China		OL653159
		G. salicicola	K 99448	United Kingdom		AJ585493
		G. semilanceata	HMJAU59086	China		OL653161
		G. semilanceata	PBM 1389	USA		DQ486706	AY038309	AY337357
		G. semilanceata	UBCF20369	Canada		KC581355
		G. sphagnicola	16519	Italy		JF908015
		G. sphagnicola	O 73441	Estonia		AJ585464	AJ871505
		G. sphagnorum	O 70913	Norway		AJ585454	AJ871511
		G. sphagnorum	O 154094	Norway		AJ585455	AJ871510
		G. stordalii	O 154179	Norway		AJ585434	AJ871551
		G. stordalii	PRM:923762	Czech Republic		LT577692
		G. stylifera	UBC:F25207	Canada		MF954775	MH828272
		G. stylifera	UBC:F27622	Canada		MF954779	MH828276	MH829630
		G. stylifera	UBC F-29483	Canada		MF954781
		G. subcerina	UBC F-25303	Canada		MF954705
		G. sulciceps	MHHNU 7669	China		KX214585
		G. triscopa	TOHG2283	Switzerland		KF826814	KF826815
		G. triscopa	UBC:F25749	Canada		MF954861	MH828261	MH829620
		G. variibasidia	HMJAU58768-1	China	T	MZ048310
		G. variibasidia	HMJAU58769	China		MZ048312
		G. venenata	C04G	Antarctica		PP151303
		G. venenata	MICH:10698	USA		MH827070
		G. venenata	O 73464	USA		AJ585503	AJ871523
		G. venenata	UBC:F18374	Canada		MF954785	MH828256	MH829615
		G. venenata	UBC:F27183	Canada		MF954809	MH828258	MH829618
		G. vexans	MICH:46589	USA		MH827072
		G. vexans	UBC:F25616	Canada		MF954774	MH828269	MH829627
		G. vittiformis	O 73217	Greenland		AJ585482	AJ871543
		G. vittiformis	O 73469	Greenland		AJ585485	AJ871541
		G. vittiformis	UBC:F26104	Canada		MF954759	MH828283	MH829636
	Mycenaceae	Favolaschia claudopus	BBC-V 001 23/10/2022	United Kingdom		OR863428	OR863498	OR828255
		Mycena seminau	KLU:M 1226	Malaysia	T	KF537252	KJ206964	KJ406376
	Omphalotaceae	Gymnopus contrarius	PBM 2711 (CUW)	USA		DQ486708	DQ457670	DQ472716
	Physalacriaceae	Flammulina velutipes	TENN52002	Unknown		AY665781	AY639883	AY786055
	Strophariaceae	Hebeloma affine	NI270904 TENN	Canada		FJ436320	EF561632
		H. olympianum	BK 21-Nov-98-20 (UTC)	USA			AY038310
		Hebeloma aff. remyi	UBC F23896	Canada		KJ146712	KJ146712
	Tricholomataceae	Leucopaxillus laterarius	KUN-HKAS 106319	China		MW724394		MW729858
		L. tricolor	MB 000946 (KR9401)	Germany		MW724429
		Tricholoma matsutake	KUN-HKAS 57470	China		MW724350		MW729818
	incertae sedis	Infundibulicybe gibba	KUN-HKAS 73336 (Qin350)	China		MZ718998	MZ719010
		I. gibba	KUN-HKAS 92032 (Cai 1412)	China		MZ675563	MZ675574
		Omphalina chionophila	CBS 553.91	Svalbard		MH862276	MH873957
		O. chionophila	GG106_88	Svalbard		GU234144
		O. deschampsiana	HBEI: 131	Antarctica	T	PQ165092	PQ141090
		O. discorosea	LE262962	Mongolia		KC207893	KC207889
		O. discorosea	LE262963	Russia		KC207894	KC207890
		O. discorosea	LE262964	Russia		KC207895	KC207891
		O. farinolens	AH 19593	Unknown			EF413029
		O. farinolens	AH 19718	Unknown	HT		EF413028
		O. frigida	HBEI: 129	Antarctica	T	PQ139112	PQ141299
		O. ichayoi	HBEI: 130	Antarctica	T	PQ159151	PQ141283
		O. isabellina	PNW02	USA		PP973328
		O. licheniformis	HMAS:L154705	Unknown	T	NR_198258	NG_228979
		O. licheniformis	ZRL20220005			ON723779	NG_228979
		O. luteovitellina	930812-2	Unknown		AY293962
		O. luteovitellina	Lutzoni 930816-8	USA		U66447	U66447
		O. mutila	CBS 309.36	Unknown		FJ770394
		O. mutila	CBS 329.85	Unknown		FJ770399
		O. mutila	CCBAS343	United Kingdom		LN714577		LN714684
		O. pseudomuralis	F-2218	Sweden		PQ652670
		O. pseudomuralis	FA 1766	France		OR419951
		O. pseudomuralis	L71-112	France		OR419915
		O. pyxidata	TO HG2512	Italy	T	JQ671002
		O. pyxidata	EM0434-05	Switzerland		JQ671001
		O. pyxidata	GT99398	France		JQ671000
		O. pyxidata	Lamoure L66-118h14	France		U66450	U66450
		O. pyxidata	TO AV98	Italy		JN944402	JN944403
		O. pyxidata	TUF114379	Estonia		UDB0799020
		O. rivulicola	CBS 558.87	France		MH862099	MH873788
		O. rivulicola	CBS 560.87	France		MH862101	MH873790
		O. rivulicola	Lamoure L64-41h3	Unknown		U66451	U66451
		O. schaeferi	HBEI: 132	Antarctica	T	PQ165093	PQ141429
		Tricholomopsis decora	AFTOL-ID 537	Unknown		DQ404384	AY691888	DQ408112
Amylocorticiales	Amylocorticiaceae	Amylocorticium cebennense	CFMRP:HHB2808	USA		GU187505	GU187561	GU187770
		Anomoloma myceliosum	CFMR:MJL-4413	Canada		GU187500	GU187559	GU187766
Hymenochaetales	Hymenochaetaceae	Fuscoporia ferrea	Cui11801	China		KX961101	KY189101
		Phellinus spiculosus	CBS 345.63	USA		NR_160093	NG_057714
	Peniophorellaceae	Peniophorella praetermissa	AFTOL-ID 518	Unknown		AY854081	AY700185	AY787221
	Rickenellaceae	Rickenella fibula	H6059291	Finland		MF319091	MF318947	MF288869
Russulales	Hericiaceae	Hericium americanum	AFTOL-ID 469	USA		DQ206987	DQ411538	DQ408127
	Russulaceae	Russula griseocarnosa	HMAS:251548	China		KX441017	KX441264	KX442005
		R. laricina	HMAS:267755	China		KX441101	KX441348	KX442089
